# Supplementary material for: Mechanism of action of microRNA166 on nitric oxide in alfalfa (Medicago sativa L.) under drought stress
Source: BMC Genomics. 2024 Mar 28;25:316. doi: 10.1186/s12864-024-10095-7 (PMC10976769; doi:10.1186/s12864-024-10095-7)
Supplement: Supplementary file 2 — Additional file 2: Table S1-S4. Table S1. Precursor sequence of Msa-miR166s. Table S2. RT-qPCR primer sequences for Msa-miR166s. Table S3. The gene sequence targeted by Msa-miR166s. Table S4. RT-qPCR primer sequences for the target genes. Table S5. Secondary Structure of the Target Genes. [file 12864_2024_10095_MOESM2_ESM.zip › supplementary tables/Table S1. Precursor sequence of Msa-miR166s.xlsx]

## Sheet: Sheets
Precursor sequence of Msa-miR166s.
Name	sequence	长度/bp
Msa-MIR166a	CAGACATACGAAGGAGTTCAGGGGAATGGTGTCTGATTCGAGACCATTCGTCACAAGTAAACAGTAGCCTTGAGAATGATCTCGGACCAGGCTTCATTCCCCCTAGCTCATAGTATCATGC	121
Msa-MIR166c	GCTGAGAGGAACGCAGTCTGGCTCGAGGAATGCTCAGATCTGTTTTGATCTGATCGATATGTTCATATCTAATTAATTCTCGGACCAGGCTTCATTCCTCCCATC	105
Msa-MIR166e	TTTGAGGGGAATGTTGGCTGGCTCGAGGCTTTTCAGTTTCACAAAGGAAGTTCAGTCTTAATTGTATGAACTATAAGGCTTCGGACCAGGCTTCATTCCCCTCAAA	106
Msa-MIR166g	TTTGAGGGGAATGTTGGCTGGCTCGAGGCTTTTCAGTTTCACAAAGGAAGTTCAGTCTTAATTGTATGAACTATAAGGCTTCGGACCAGGCTTCATTCCCCTCAAA	107
