# Supplementary material for: Mechanism of action of microRNA166 on nitric oxide in alfalfa (Medicago sativa L.) under drought stress
Source: BMC Genomics. 2024 Mar 28;25:316. doi: 10.1186/s12864-024-10095-7 (PMC10976769; doi:10.1186/s12864-024-10095-7)
Supplement: Supplementary file 2 — Additional file 2: Table S1-S4. Table S1. Precursor sequence of Msa-miR166s. Table S2. RT-qPCR primer sequences for Msa-miR166s. Table S3. The gene sequence targeted by Msa-miR166s. Table S4. RT-qPCR primer sequences for the target genes. Table S5. Secondary Structure of the Target Genes. [file 12864_2024_10095_MOESM2_ESM.zip › supplementary tables/Table S2. RT-qPCR primer sequences for Msa-miR166s.xlsx]

## Sheet: Primer sequences of miR166s
RT-qPCR primer sequences for Msa-miR166s.
Name	Forward primer (5'-3')	Reverse primer (5'-3')	扩增片段大小（bp）
Msa-miR166a	TCGGACCAGGCTTCATTCCC	GGAACGATACAGAGAAGATTAGCA	21
Msa-miR166b	TCGGACCAGGCTTCATTCCTA	GGAACGATACAGAGAAGATTAGCA	21
Msa-miR166c	TCGGACCAGGCTTCATTCCTC	GGAACGATACAGAGAAGATTAGCA	21
Msa-miR166d	TCGGGCCAGGCTTCATCC	GGAACGATACAGAGAAGATTAGCA	21
Msa-miR166e-5p	GGAATGTTGGCTGGCTCGAG	GGAACGATACAGAGAAGATTAGCA	22
Msa-miR166g-3p	GGAATGTTGTCTGGCTCGAGG	GGAACGATACAGAGAAGATTAGCA	22
U6	CCTGCGCAAGGATGACACGCAT	GGAACGATACAGAGAAGATTAGCA	21
