# Supplementary material for: Mechanism of action of microRNA166 on nitric oxide in alfalfa (Medicago sativa L.) under drought stress
Source: BMC Genomics. 2024 Mar 28;25:316. doi: 10.1186/s12864-024-10095-7 (PMC10976769; doi:10.1186/s12864-024-10095-7)
Supplement: Supplementary file 2 — Additional file 2: Table S1-S4. Table S1. Precursor sequence of Msa-miR166s. Table S2. RT-qPCR primer sequences for Msa-miR166s. Table S3. The gene sequence targeted by Msa-miR166s. Table S4. RT-qPCR primer sequences for the target genes. Table S5. Secondary Structure of the Target Genes. [file 12864_2024_10095_MOESM2_ESM.zip › supplementary tables/Table S3. The gene sequence targeted by Msa-miR166s.xlsx]

## Sheet: Sequence of Target genes
The gene sequence targeted by Msa-miR166s.
Target gences	Simplify gene names	Gene ID	Length（bp）	sequence
homeobox-leucine zipper protein ATHB-15	ATHB-15	MS.gene036819.t1	792	ATGGTCGATTCGTTTTCAAACGCCAACGAAGTCACAATCTGGAACCCTAACACCCATAAG CATCGGATGATCCCTTTTCTCCCTCTTCCTATCCCTGACATGATTGAATCTGTAGACTTC TTCAATCGCCACGGTCTTTGCGTTCACGGCTTCGGTTTTGATCCTTTAAGCGGCGATTAC AAACTCCTCAGAATCTCCTGGTTAACGTCTCCACAAAACCGTTGTTATCATTCACAGATG AGACTCTACAGCTTGAAAACAAACTCGTGGAAAGTAATTCCTGCTATGCCGTACAAGCTT CACTATTATCACCAATTGGGGGTTTTGCTTGGGAATTCTCTTCACTGTAATATGTCTCGG AAACTTGATGGGTTGCATCCTTGTTTAATTGTT…
putative o-succinylbenzoate--CoA ligase	CoA ligase	MS.gene02101.t1	1383	ATGAAAGCAGTGAGGCCAGTGATGTTAGTGATTGATGAGAGCTGCTATTCATGGTACTTC AAATTCCAACAAAATGATGTTTCATTTTTGAGGTGGCATGTTTTGTTGGATTCCCCTTCC TCAGATTTTACAAACAAGTGGAATGTGTTGACTCCAGGAATACTTAAGAGGCGTCATGTA AAGCCTCTAGAATTTAACTACTCATGGGCACCTGAAGGAGCTGTCATAATCTGCTTCACT TCAGGAACTACTGGAAAACCCAAGGGAGTCACAATAAGCCATGAAGCTTTGATCATACAG TCCCTAGCCAAGATTGCCATAGTTGGATATAGTGAGGATGATGTTTATCTTCATACTGCT CCATTATGTCACATTGGTGGTTTGTCATCAGCC…
homeobox-leucine zipper protein ATHB-8	ATHB-8	MS.gene014625.t1	2508	ATGATGGCAGTGAGTTCAGGATGCAAAGATGGTAGCAAGATAGCAATGGACAATGGAAAG TACGTAAGGTACACACCAGAGCAAGTGGAAGCACTTGAAAGACTCTACCATGAATGTCCA AAACCAACTTCTCTTCGCAGGCAACAACTCATTAGAGAGTGTCCTATTCTCTCTCATATT GAACCTAAACAGATCAAAGTTTGGTTCCAGAACAGAAGGTGCAGAGAGAAGCAGAGGAAA GAAGCTGGAAGGTTACAAGCTGTGAACAGGAAGTTAACAGCAATGAACAAACTGCTTATG GAGGAAAATGATAGATTGCAGAAACAAGTGTCACACCTTGTGTACGAGAACACGTTTTTC CGCCAACATACACAAAATACGACCCTTGCCACT…
homeobox-leucine zipper protein REVOLUTA	REV	MS.gene007668.t1	2541	ATGGCTATGGCTATGGCTGTGGCTCATCATAGAGAAACTAGTAGCAGTGGTGGAAGCATT GATAAGCATCTAGATTCAGGGAAATATGTTAGGTATACTACTGAACAAGTTGAAGCATTG GAAAGGGTTTATGCTGAGTGTCCTAAGCCTAGTTCCATGAGAAGACAACAATTGATTCGT GAGTGTCCTATTCTTTCCAACATTGAACCTAAACAGATCAAGGTTTGGTTCCAAAATCGA AGGTGTAGAGAGAAGCAAAGAAAAGAGGCTTCAAGGCTTCAAACTGTGAATAGGAAATTG TCTGCAATGAACAAGTTGTTGATGGAGGAAAATGATAGGTTGCAGAAACAAGTGTCACAG CTTGTGTGTGAGAATGGATTTATGAGGCAACAA…
FRIGIDA-like protein 3	FRI	MS.gene022748.t1	1644	ATGGAAGAAACAGATTCAGTTGCTACACTGATGGATTCCACGTCTTCGAAGATACGACAG CTGCAGAAGGCATTTGCTGAACTTGAAAGTTACCGAGCTGTTACTCTTAACATGAAATGG AAAGAACTAGAGGAACACTTTCACGGGCTTGAGAAATCTTTGAAGAGGCGCTTTCATGAA TTAGAAGATCATGAAAAAGTGTTTGAGAACAAAACTTTGAAAGCTCGTGAAATGTTGAAG AAGCAGGAAGAAGCTGTTTTTGCCAAGGAGCAAGCCACATTGCAGAGGCTTCAAGAGAAA AGAGATGCTGCCACATTTGCCATTTTAAATGCTCGAGAAAAGCACAGGAAGGTTTCACAA AAAGATTTGGCCATTGTCTCTAATGGGGGTCAT…
splicing factor-like protein 1	SP1	MS.gene85051.t1	2292	ATGGAGGCTCTCGATTCCAATCCACCACCGCTCAACGATAATCCCGAAACCCTAATTCCC CAAAACGGCATCAACGGCACCACCACTACCGATAACAACGATTCACGTCCACCGATTCCA AATCCACTTCTCTCCGAAAACGGTTTAACCGGCGGCAACACCCGAAGCGGAACCGACAAA GATCAATCAGGCGGAGAAGAAGAAACAACAAGCAAACGCCGCCGTAGAAGCCGATGGGAC CCACAGCCAGATTCAAACGATCAGAACGGTGAAGCCGCCACCGGGACGAAGAAAAGGAAA TCCAGATGGGCTGATGATGAACCGAAACCGGTAATTCAACTTCCTGATTTCATGGGTGGT ATTGAATTTGATCCTGAAATTCAAACATTGAAT…
