# Supplementary material for: Mechanism of action of microRNA166 on nitric oxide in alfalfa (Medicago sativa L.) under drought stress
Source: BMC Genomics. 2024 Mar 28;25:316. doi: 10.1186/s12864-024-10095-7 (PMC10976769; doi:10.1186/s12864-024-10095-7)
Supplement: Supplementary file 2 — Additional file 2: Table S1-S4. Table S1. Precursor sequence of Msa-miR166s. Table S2. RT-qPCR primer sequences for Msa-miR166s. Table S3. The gene sequence targeted by Msa-miR166s. Table S4. RT-qPCR primer sequences for the target genes. Table S5. Secondary Structure of the Target Genes. [file 12864_2024_10095_MOESM2_ESM.zip › supplementary tables/Table S4. RT-qPCR primer sequences for the target genes.xlsx]

## Sheet: Sequence of RT-qPCR primers
RT-qPCR primer sequences for the target genes.
Name	Reverse primer (5'-3')	Forward primer (5'-3')	PCR product size/bp
ATHB-15	AGCTTGTACGGCATAGCAGG	ACTTCTTCAATCGCCACGGT	184	ATHB-15
SP1	TCTACCGGTGGAAGGCAATG	AGCCATGACCTTAGTGTTGCT	133	SP1
CoA ligase	GTACGTCCAAGGAGCCACAA	TATGCAAAGACGGTGACGCA	172	CoA ligase
ATHB-8	TTGTCACCCCCTGCTTTGTT	TGGCACAAGTGCAGAGCTTA	189	ATHB-8
REV	GCTGCCACTCCACTACAACT	ACTAACCCTGCTGGACTCCT	164	REV
FRI	GTCAGTTGGTGCAGGGTACA	ACCTCGTGCTAATGGTGTGG	142	FRI
18SrRNA	CCCAACCCAAGGTCCAACTAC	GAGAAACGGCTACCACATCCA	252	18SrRNA
EF-1α	GGGCTTGTCTGTGGGTCTCTT	GCACGCTCTTCTTGCATTTACT	295	EF-1α
