# Supplementary material for: Mechanism of action of microRNA166 on nitric oxide in alfalfa (Medicago sativa L.) under drought stress
Source: BMC Genomics. 2024 Mar 28;25:316. doi: 10.1186/s12864-024-10095-7 (PMC10976769; doi:10.1186/s12864-024-10095-7)
Supplement: Supplementary file 2 — Additional file 2: Table S1-S4. Table S1. Precursor sequence of Msa-miR166s. Table S2. RT-qPCR primer sequences for Msa-miR166s. Table S3. The gene sequence targeted by Msa-miR166s. Table S4. RT-qPCR primer sequences for the target genes. Table S5. Secondary Structure of the Target Genes. [file 12864_2024_10095_MOESM2_ESM.zip › supplementary tables/Table S5. Secondary Structure of the Target Genes.xlsx]

## Sheet: Sheet1
Primary structure of Target gene
Gene Name	Number of amino acids	Molecular weight（Da）	Theoretical pI	Instability index	N-terminal	Aliphatic index	Grand average of hydropathicity (GRAVY)	subcellular localization	Number of Phosphorylation sites
ATHB-15	792	67154.4	5.15	44.97,unstable	Ala	25.51	0.609	chloroplast	126
ATHB-8	2508	207703	4.89	42.46,unstable	Ala	26.79	0.718	Endoplasmic Reticulum	284
FRI	1644	135354	5	45.23,unstable	Ala	30.23	0.747	Endoplasmic Reticulum	182
CoA ligase	1383	113779	5.04	37.94,stable	Ala	31.67	0.75	Endoplasmic Reticulum
									156
REV	2541	210150	4.9	41.69,unstable	Ala	27.15	0.692	cytoplasm	16
SP1	2292	189513	4.89	42.71,unstable	Ala	26.83	0.782	plastid	211

## Sheet: Sheet2
Secondary Structure of the Target Genes
Gene Name	Alpha helix	Extended strand	Random coil
ATHB-8	287(34.37%)	155(18.56%）	393(47.07%)
ATHB-15	22(8.37%)	87(33.08%）	154(58.56%)
REV	280(33.10%)	166(19.62%)	400(47.28%)
SP1	187 (24.51%)	78 (10.22%)	498(65.27%)
FRI	278(50.82%)	73(13.35%)	196 (35.83%)
CoA ligase	94(20.43%)	130(28.26%)	236(51.30%)
